# Supplementary material for: Loss-of-function of the ciliopathy protein Cc2d2a disorganizes the vesicle fusion machinery at the periciliary membrane and indirectly affects Rab8-trafficking in zebrafish photoreceptors
Source: PLoS Genet. 2017 Dec 27;13(12):e1007150. doi: 10.1371/journal.pgen.1007150 (PMC5760100; doi:10.1371/journal.pgen.1007150)
Supplement: S1 Table — Data used to generate the plots in Fig 7. The tab “Kinetics” contains the data for the various kinetic parameters analyzed (Displacement, Trajectory, Size and Maximum Speed). The column headings indicate the condition (“wt Rab8a cones” for example). Each line gives the average result for all the puncta analyzed in a given photoreceptor. The tab “Contacts” indicates the proportion and the absolute number of particles coming in proximity to the BB (“contacting”); each line represents the result for one photoreceptor. (XLSX) [file pgen.1007150.s021.xlsx]

## Sheet: Kinetics
Displacement (nm)						Size (pixel number)
wt Rab8a cones	wt Rab8a rods	wt Rab8ba rods	cc2d2a-/- Rab8a rods	cc2d2a-/- Rab8ba rods		wt Rab8a cones	wt Rab8a rods	wt Rab8ba rods	cc2d2a-/- Rab8a rods	cc2d2a-/- Rab8ba rods
736.439	1154.16	722.664	1007.15	900.36		11.2684	8.9868	9.38	10.3495	13.9489
600.486	1124.12	692.031	1406.02	474.055		12.5701	11.0219	5.81498	14.5987	7.02612
1216	866.922	1090.68	1470.48	841.862		11.2752	7.55285	7.98945	10.0996	6.31059
1444.43	823.653	815.015	1311.2	1321.28		10.156	8.83905	10.459	6.49581	6.34392
1549.9	882.401	837.335	1282.05	1525.2		8.30504	8.83138	9.28799	6.40346	6.4997
836.421	777.342	544.378	964.05	905.581		7.03549	7.28385	9.57572	7.66917	8.08864
888.091	846.289	1167.38	1083.56	1253.77		7.25124	5.64531	8.7938	8.30373	7.36527
838.443	704.656	1094.43	1042.52	705.173		14.0006	6.55454	7.30536	9.32737	15.7114
459.395	666.288	584.419	1124.88	1263.32		11.3818	7.98808	9.44813	13.475	8.14881
465.697	1381.04	947.139	460.158	728.365		12.4958	5.66289	7.50602	6.47519	8.91109
1210.41	751.83	821.099	494.779	696.877		7.31299	8.12187	6.54476	7.33764	11.8006
1121.53	698.766	865.245	910.311	1484.85		9.34094	7.26844	7.10682	10.9858	7.5431
696.922	484.556	1340.22	860.23	1050.01		8.73091	8.46367	6.36553	8.60512	7.82901
928.012	858.617	886.31	1032.11	1011.59		10.0865	7.86312	8.12135	9.24046	8.8867
339.941	228.195	225.076	297.319	318.855		2.19075	1.40961	1.40648	2.51554	2.90059
Trajectory (um)						Maximum speed (nm/s)
wt Rab8a cones	wt Rab8a rods	wt Rab8ba rods	cc2d2a-/- Rab8a rods	cc2d2a-/- Rab8ba rods		wt Rab8a cones	wt Rab8a rods	wt Rab8ba rods	cc2d2a-/- Rab8a rods	cc2d2a-/- Rab8ba rods
14.1734	9.54637	70.0961	33.7898	14.7364		676.849	1157.46	527.755	1586.93	822.975
20.8451	26.6402	62.6932	31.1504	12.0477		1071.4	1380.53	1358.93	1568.41	836.527
18.9849	10.5771	13.58	20.582	24.8281		991.538	850.534	1248.86	1238.33	1417.53
38.8712	12.1695	18.7813	21.4369	15.1873		1304.23	861.898	778.558	1506.87	1349.59
21.4994	10.4806	22.8315	20.1602	11.4114		1444.27	717.161	918.029	1296.48	756.704
23.3052	17.3865	23.197	15.8556	8.87456		1130.64	787.26	860.994	1027.37	866.279
13.6999	11.81	18.1977	10.0772	12.0012		1161.11	704.515	1312.89	970.028	861.809
24.2284	20.6167	16.915	22.1138	15.5359		879.731	1087.11	899.897	910.977	851.024
33.1365	17.2289	20.0489	19.1151	15.7351		1272.82	1013.25	771.46	951.826	1149.55
18.4774	21.5388	8.30228	10.1305	13.8779		832.678	1717.8	602.839	505.364	589.55
27.0638	15.5604	23.4502	17.5391	42.296		1473.86	681.363	819.074	608.819	477.063
38.006	20.3262	16.4138	20.5775	13.898		1172.83	997.743	742.128	493.284	1254.36
64.3099	11.9804	17.3395	15.6031	14.7209		1548.75	753.047	1105.47	743.899	1311.53
27.4308	15.8355	25.5267	19.8563	16.55		1150.82	977.667	918.991	1031.43	964.961
13.1766	5.09224	17.9264	6.56723	8.23696		251.038	291.233	252.95	370.892	288.639
Average speed (nm/s)						Directionality (distance in X / distance in Y)
wt Rab8a cones	wt Rab8a rods	wt Rab8bb rods	cc2d2a-/- Rab8a rods	cc2d2a-/- Rab8bb rods		wt Rab8a cones	wt Rab8a rods	wt Rab8bb rods	cc2d2a-/- Rab8a rods	cc2d2a-/- Rab8bb rods
160.411	225.944	117.022	355.153	185.825		0.268564	0.156925	0.483001	0.683853	0.674974
263.16	258.514	312.658	333.791	209.973		0.319028	0.637518	0.591298	0.545902	0.922828
321.199	160.403	245.267	235.965	369.845		0.593191	0.605677	0.461237	0.842601	0.820455
332.717	154.21	176.485	309.783	299.453		0.364303	0.625287	0.754169	0.599217	0.760423
289.848	139.359	278.683	335.133	194.409		0.437217	0.570167	0.444404	0.635676	0.69712
275.69	153.26	221.77	253.277	180.944		0.723683	0.833969	0.626314	0.816938	0.382576
252.96	178.115	280.104	263.876	202.34		0.595504	0.972716	0.469766	0.682563	0.660414
198.576	250.3	251.551	227.804	167.754		0.789995	1.03691	0.571266	0.631049	0.54113
273.993	191.23	204.38	289.825	261.636		0.907	1.23202	0.721673	0.64695	0.65354
190.71	257.821	155.762	155.247	277.444		1.34303	1.22372	0.519134	1.16344	0.809947
366.161	152.273	216.697	159.32	134.401		0.425265	0.289714	0.289686	0.830911	1.21827
324.037	185.623	203.281	112.432	271.138		0.453029	0.630329	0.405167	0.716392	0.553324
371.003	150.954	283.454	192.916	383.656		0.409452	0.579759	0.480804	0.521801	0.80703
278.497	189.077	226.701	248.04	241.448		0.586867	0.72267	0.524455	0.716715	0.730926
63.3439	42.4192	53.9804	73.7527	73.9207		0.284856	0.313086	0.122503	0.161839	0.195999

## Sheet: Contacts
Proportion of particles contacting					Number of particles contacting
wt Rab8a rods	wt Rab8ba rods	cc2d2a-/- Rab8a rods	cc2d2a-/- Rab8ba rods		wt Rab8a rods	wt Rab8ba rods	cc2d2a-/- Rab8a rods	cc2d2a-/- Rab8ba rods
1.02041	0	14.2857	31.0345		2	0	5	9
0	100	29.6296	0		0	5	8	0
1.5	0	47.4576	10.5263		2	0	28	1
0	6.66667	0	21.6667		0	1	0	13
0	2.77778	19.2771	0		0	1	16	0
15.1515	0	23.1482	0		5	0	25	0
41.6667	0	1.49254	7.40741		10	0	1	2
29.6296	9.23077	0	0		8	6	0	0
0	0	0	0		0	0	0	0
0	0	29.1667	0		0	0	7	0
0	0	0	0		0	0	0	0
4.7619	0	14.2857	0		1	0	1	0
0	0	5	1.5873		0	0	1	1
7.21001	9.12886	14.1341	5.55555		2.15385	1	7.07692	2
12.9904	26.3906	14.4824	9.60586		3.25449	1.96116	9.42551	3.96135
